# Supplementary material for: Short- and Long-Term Outcome of 71 Foals Undergoing Omphalectomy with Peritonealization of Arterial Stumps
Source: Animals (Basel). 2026 Feb 10;16(4):551. doi: 10.3390/ani16040551 (PMC12937459; doi:10.3390/ani16040551)
Supplement: Supplementary file 1 [file animals-16-00551-s001.zip]

Archive with 1 entries (1 files):
- animals-4101289-supplementary.pdf
